# Supplementary material for: Perception and awareness of healthcare professionals toward the applications of artificial intelligence in Egyptian healthcare settings
Source: Front Artif Intell. 2026 Jan 12;8:1700493. doi: 10.3389/frai.2025.1700493 (PMC12833234; doi:10.3389/frai.2025.1700493)
Supplement: Supplementary file 1 [file Table_1.XLSX]

## Sheet: ورقة1
Supplementary Table 1: Perception of healthcare professionals regarding the application of AI in healthcare settings, values are presented as the frequency (%) of a total of 367 participants
Perception questions		Value
		Strongly agree	Agree	Neutral	Disagree	Strongly disagree
Q1.	Do you have a good understanding of artificial intelligence?	36 (9.8)	171 (46.6%)	115 (31.3%)	40 (10.9%)	5 (1.4%)
Q2.	Artificial intelligence could replace your job.	25 (6.8)	54 (14.7)	88 (24)	148 (40.3)	52 (14.2)
Q3.	Artificial intelligence helps healthcare providers increase efficiency and make more accurate decisions for their patients.	92 (25.1)	176 (48)	72 (19.6)	19 (5.2)	8 (2.2)
Q4.	Healthcare providers will eventually become high-level commissioners.	64 (17.4)	150 (40.9)	112 (30.5)	29 (7.9)	12 (3.3)
Q5.	The future of e-health and hospital systems will mean that healthcare providers can receive feedback from patients and provide them with the necessary advice.	93 (25.3)	174 (47.4)	71 (19.3)	21 (5.7)	8 (2.2)
Q6.	Artificial intelligence will negatively impact the relationship between healthcare providers and patients due to the absence of a human touch in dealing with patients.	105 (28.6)	127 (34.6)	80 (21.8)	46 (12.5)	9 (2.5)
Q7.	The new generation of healthcare providers heavily uses technology in their lives, so they will be motivated to work in a technology-supported environment.	93 (25.3)	181 (49.3)	67 (18.3)	21 (5.7)	5 (1.4)
Q8.	Does artificial intelligence have useful applications in the medical field?	143 (39)	169 (46)	45 (12.3)	6 (1.6)	4 (1.1)
Q9.	Will artificial intelligence always be used in making medical decisions in the future?	44 (12)	99 (27)	143 (39)	68 (18.5)	13 (3.5)
Q10.	Artificial intelligence in medicine will raise new social challenges.	65 (17.7)	201 (54.8)	82 (22.3)	17 (4.6)	2 (5)
Q11.	Artificial intelligence can provide vast amounts of high-quality, clinically relevant data in real time.	119 (32.4)	173 (47.1)	56 (15.3)	17 (4.6)	2 (5)
Q12.	AI applications cannot be used to provide opinions in unexpected situations.	60 (16.3)	138 (37.6)	127 (34.6)	38 (10.4)	4 (1.1)
Q13.	Healthcare professionals will become increasingly reliant on computer algorithms, thereby reducing their clinical practice.	68 (18.5)	149 (40.6)	98 (26.7)	46 (12.5)	6 (1.6)
Q14.	It is difficult to reconcile medical advice with patient preferences when using artificial intelligence.	63 (17.2)	144 (39.2)	104 (28.3)	49 (13.4)	7 (1.9)
Q15.	Unsafe artificial intelligence can harm patients in the healthcare system by using misleading algorithms.	123 (33.5)	156 (42.5)	66 (18)	19 (5.2)	3 (8)
Q16.	Artificial intelligence, through telemedicine, provides consultations for patients around the clock and from anywhere.	69 (18.8)	163 (44.4)	94 (25.6)	33 (9)	8 (2.2)
Q17.	Artificial intelligence helps deliver standardized care to patients.	58 (15.8)	161 (43.9)	109 (29.7)	35 (9.5)	4 (1.1)
Q18.	Artificial intelligence helps reduce human diagnostic and treatment errors.	69 (18.8)	147 (40.1)	102 (27.8)	43 (11.7)	6 (1.6)
Q19.	If there is a discrepancy between the opinion of healthcare providers and that of artificial intelligence, the opinion of healthcare providers will be considered "correct."	124 (33.8)	148 (40.3)	76 (20.7)	14 (3.8)	5 (1.4)
Q20.	It will be difficult to completely replace healthcare providers' consultations with digital tools because digital devices cannot mimic the non-verbal communication of healthcare providers.	144 (39.2)	150 (40.9)	58 (15.8)	13 (3.5)	2 (5)
Q21.	The judgment of healthcare providers is a vital part of clinical activity and the essence of being a healthcare provider.	154 (42)	154 (42)	46 (12.5)	13 (3.5)	0 (0)
Q22.	Virtual simulations can support the training phase of healthcare providers, preparing them for emergencies such as cardiac arrest.	90 (24.5)	170 (46.3)	81 (22.1)	23 (6.3)	3 (8)
Q23.	Medication management tasks can be supported by robots.	76 (20.7)	132 (36)	90 (24.5)	54 (14.7)	15 (4.1)
Q24.	Carrying medical devices tasks can be supported by robots.	103 (28.1)	167 (45.5)	69 (18.8)	23 (6.3)	5 (1.4)
Q25.	Disinfection tasks can be supported by robots.	105 (28.6)	152 (41.4)	74 (20.2)	30 (8.2)	6 (1.6)
Q26.	Lifting bedridden patients and mobility tasks can be supported by robots.	87 (23.7)	147 (40.1)	74 (20.2)	53 (14.4)	6 (1.6)
Q27.	Greeting patients and their relatives in the hospital tasks can be supported by robots.	80 (21.8)	107 (29.2)	77 (21)	82 (22.3)	21 (5.7)
Q28.	Artificial intelligence helps healthcare providers prepare their daily task lists.	98 (26.7)	196 (53.4)	55 (15)	12 (3.3)	6 (1.6)
Q29.	Artificial intelligence helps healthcare providers continuously assess the quality of healthcare and redirect them accordingly.	100 (27.2)	170 (46.3)	75 (20.4)	18 (4.9)	4 (1.1)
Q30.	Artificial intelligence in medicine will raise new ethical challenges.	107 (29.2)	154 (42)	81 (22.1)	21 (5.7)	4 (1.1)
Q31.	How comfortable are you with the idea of using artificial intelligence in your specific field of work?	132 (36)	0	182 (49.6)	0	53 (14.4)
Q32.	In your opinion, what are the main benefits of using artificial intelligence in healthcare? [Improving diagnostic accuracy]	258 (70.3%)	0	52 (14.2%)	0	57 (15.5%)
Q33.	In your opinion, what are the main benefits of using artificial intelligence in healthcare? [Faster patient care]	286 (77.9)	0	33 (9)	0	48 (13.1)
Q34.	In your opinion, what are the main benefits of using artificial intelligence in healthcare? [Speeding up processes in healthcare]	268 (73)	0	47 (12.8)	0	52 (14.2)
Q35.	In your opinion, what are the main benefits of using artificial intelligence in healthcare? [Reducing medical errors]	249 (67.8)	0	52 (14.2)	0	66 (18)
Q36.	In your opinion, what are the main benefits of using artificial intelligence in healthcare? [AI has no emotional or physical fatigue]	285 (77.7)	0	39 (10.6)	0	43 (11.7)
Q37.	In your opinion, what are the main benefits of using artificial intelligence in healthcare? [Predicting disease occurrence]	183 (49.9)	0	70 (19.1)	0	114 (31.1)
Q38.	In your opinion, what are the main benefits of using artificial intelligence in healthcare? [Telemedicine]	201 (54.8)	0	67 (18.3)	0	99 (27)
Q39.	In your opinion, what are the main benefits of using artificial intelligence in healthcare? [AI has no limitations of time or place]	228 (62.1)	0	73 (19.9)	0	66 (18)
Q40.	In your opinion, what are the main benefits of using artificial intelligence in healthcare? [Providing vast amounts of high-quality, clinically relevant data in real time]	302 (82.3)	0	33 (9)	0	32 (8.7)
Q41.	What are your main concerns about using artificial intelligence in healthcare? [It cannot be used to provide opinions in unexpected situations due to insufficient information.]	278 (75.7)	0	46 (12.5)	0	43 (11.7)
Q42.	What are your main concerns about using artificial intelligence in healthcare? [It is not flexible enough to be applied to every patient.]	287 (78.2)	0	44 (12)	0	36 (9.8)
Q43.	What are your main concerns about using artificial intelligence in healthcare? [Difficulty applying it to controversial topics.]	271 (73.8)	0	48 (13.1)	0	48 (13.1)
Q44.	What are your main concerns about using artificial intelligence in healthcare? [Reduced ability to empathize and consider the patient's emotional state.]	318 (86.6)	0	22 (6)	0	27 (7.4)
Q45.	What are your main concerns about using artificial intelligence in healthcare? [It was developed by a specialist with little clinical experience in medical practice.]	214 (58.3)	0	88 (24)	0	65 (17.7)
Q46.	What are your main concerns about using artificial intelligence in healthcare? [Job displacement.]	225 (61.3)	0	75 (20.4)	0	67 (18.3)
Q47.	What are your main concerns about using artificial intelligence in healthcare? [Ethical issues.]	213 (58)	0	73 (19.9)	0	81 (22.1)
