# Supplementary material for: Perception and awareness of healthcare professionals toward the applications of artificial intelligence in Egyptian healthcare settings
Source: Front Artif Intell. 2026 Jan 12;8:1700493. doi: 10.3389/frai.2025.1700493 (PMC12833234; doi:10.3389/frai.2025.1700493)
Supplement: Supplementary file 2 [file Table_2.XLSX]

## Sheet: ورقة1
Supplementary Table 2: Knowledge of healthcare professionals regarding the application of AI in healthcare settings, values are presented as the frequency (%) of a total of 367 participants.
Question 1	What is artificial intelligence?
Choices	A type of computer technology that can perform tasks typically requiring human intelligence*	A computer program that operates without any human intervention	A robot that can think and feel like a human	I don’t know
Frequency (%)	290 (79)	37 (10.1)	24 (6.5)	16 (4.4)
Question 2	Which of the following is an application of artificial intelligence in healthcare?
Choices	Automated diagnosis*	Personalized treatment plans*	Predictive analytics for disease outbreaks*	All of the above***
Frequency (%)	144 (39.2)	60 (16.3)	98 (26.7)	65 (17.7)
Question 3	What is machine learning?
Choices	A subset of artificial intelligence where machines learn from data*	A method for machines to move physically like humans	A type of artificial intelligence that does not require data	I don’t know
Frequency (%)	202 (55)	45 (12.3)	28 (7.6)	92 (25.1)
Question 4	What AI technology is used to interpret medical images?
Choices	Natural language processing	Computer vision*	Robotics	I don’t know
Frequency (%)	81 (22.1)	71 (19.3)	84 (22.9)	131 (35.7)
Question 5	How can AI assist in patient monitoring?
Choices	By analyzing patient data in real time*	By replacing nurses	By generating new diseases	I don’t know
Frequency (%)	299 (81.5)	18 (4.9)	6 (1.6)	44 12)
*:1 mark correct answer
***: 3 marks correct answer
