# Supplementary material for: Perception and awareness of healthcare professionals toward the applications of artificial intelligence in Egyptian healthcare settings
Source: Front Artif Intell. 2026 Jan 12;8:1700493. doi: 10.3389/frai.2025.1700493 (PMC12833234; doi:10.3389/frai.2025.1700493)
Supplement: Supplementary file 3 [file Table_3.XLSX]

## Sheet: ورقة1
Supplementary Table 3: Attitudes of healthcare professionals towards the application of AI in healthcare settings; values are presented as the frequency (%) of a total of 367 participants.
Attitude questions		Value (Frequency (%))
		Strongly agree	Agree	Neutral	Disagree	Strongly disagree
Q.1	Do you think AI can improve patient outcomes?	59 (16.1)	163 (44.4)	110 (30)	33 (9)	2 (5)
Q.2	Are you comfortable with the use of AI in diagnosis and treatment planning?	33 (9)	90 (24.5)	153 (41.7)	69 (18.8)	22 (6)
Q.3	Do you think AI can replace healthcare professionals in certain tasks?	34 (9.3)	83 (22.6)	83 (22.6)	110 (30)	57 (15.5)
Q.4	Do you trust AI technologies in healthcare settings?	33 (9)	104 (28.3)	159 (43.3)	62 (16.9)	9 (2.5)
Q.5	Do you think AI will reduce human errors in healthcare?	43 (11.7)	172 (46.9)	118 (32.2)	29 (7.9)	5 (1.4)
