# Supplementary material for: Perception and awareness of healthcare professionals toward the applications of artificial intelligence in Egyptian healthcare settings
Source: Front Artif Intell. 2026 Jan 12;8:1700493. doi: 10.3389/frai.2025.1700493 (PMC12833234; doi:10.3389/frai.2025.1700493)
Supplement: Supplementary file 4 [file Table_4.XLSX]

## Sheet: ورقة1
Supplementary Table 4: Practice of healthcare professionals regarding the application of AI in healthcare settings, values are presented as the frequency (%) of a total of 367 participants.
Questions		Value (Frequency (%))
		Always	Often	Sometimes	Rarely	Never
Q.1	How often do you use AI-based tools in your daily practice?	31 (8.4)	65 (17.7)	131 (35.7)	75 (20.4)	65 (17.7)
Q.2	Do you use AI to diagnose diseases?	16 (4.4)	46 (12.5)	87 (23.7)	82 (22.3)	136 (37.1)
Q.3	Do you use AI to create treatment plans?	16 (4.4)	49 (13.4)	73 (19.9)	79 (21.5)	150 (40.9)
Q.4	Do you use AI to monitor patients?	24 (6.5)	45 (12.3)	79 (21.5)	64 (17.4)	155 (42.2)
Q.5	Do you attend training courses on AI applications in healthcare?	27 (7.4)	44 (12)	70 (19.1)	67 (18.3)	159 (43.3)
	Do you feel that the AI-based tools or systems you have used have improved your work efficiency?	Strongly agree	Agree	Neutral	Disagree	Strongly disagree
Q.6		29 (7.9)	129 (35.1)	158 (43.1)	37 (10.1)	14 (3.8)
Q.7	How satisfied are you with the AI-based tools or systems you have used?	Strongly satisfied	Satisfied	Neutral	Not satisfied	Strongly not satisfied
		34 (9.3)	117 (31.9)	185 (50.4)	22 (6)	8 (2.2)
