# Supplementary material for: Perception and awareness of healthcare professionals toward the applications of artificial intelligence in Egyptian healthcare settings
Source: Front Artif Intell. 2026 Jan 12;8:1700493. doi: 10.3389/frai.2025.1700493 (PMC12833234; doi:10.3389/frai.2025.1700493)
Supplement: Supplementary file 5 [file Table_5.XLSX]

## Sheet: Sheet1
Supplementary Figure 1: A chart showing the various score categories' frequencies
